# Supplementary material for: Windows of Integration Hypothesis Revisited
Source: Front Hum Neurosci. 2021 Jan 14;14:617187. doi: 10.3389/fnhum.2020.617187 (PMC7840615; doi:10.3389/fnhum.2020.617187)
Supplement: Supplementary file 1 [file Table_1.XLSX]

## Sheet: Sheet1
Window	Paper	Task	relations	extracted parameters	calculated window size	UC integration?
Semantic	Neural Correlates of Subliminal Language Processing	CFS	semantic: reading	VA = varied between 8 × 5 (horizontal × vertical) and 30 × 5°	SPIW: 6 words	Y
	Axelrod 2015			stim = 0.4 sec
Semantic	Suppressed semantic information accelerates analytic problem solving	CFS	semantic: reading		SPIW: 3 words	N
	Zabelina 2013		semantic: reading
Semantic	The Importance of Awareness for Understanding Language	bCFS	semantic: reading		SPIW: 1 word	N
	Rabagliati 2018				SPIW: 2 words	N
					SPIW: 4 words	N
					SPIW: 5 words	N
Semantic	No language unification without neural feedback: How awareness affects sentence processing	masking	semantic: reading	stim = 33ms	SPIW: 2 words	N
	Mongelli 2019			mask = 67ms
Semantic	The Semantic Integration Between Two Subliminally Perceived Words Simultaneously Presented at Different Locations	masking	semantic: reading	VA = 2.0◦(horizontal) × 0.8◦(vertical)	SPIW: 2 words	Y
	Tu 2019			stim = 32 ms	[approximated SIW: 2°]
				mask = 53/163 ms
Semantic	Can unconscious sequential integration of semantic information occur when the prime Chinese characters are displayed from left to right?	masking	semantic: reading	stim = 32 ms	SPIW: 3 words	Y
	Tu 2019			forward mask = 32 ms
				backward mask = 65 ms
Semantic	B or 13? Unconscious Top-Down Contextual Effects at the Categorical but Not the Lexical Level	masking	samentic: categorical	VA = 5.7° to 6.2°(width) × 2.4° (height)	SPIW: 3 letters/digits/symbols	Y
	Biderman 2020			stim = 33 ms
				forward mask = 50 ms
				backward mask = 50 ms
Semantic	Subliminal messages exert long-term effects on decision-making	masking	semantic: face + word	VA = 15°	SPIW: face + word	Y
	Ruch 2016		semantic: reading	stim = 17ms * 12 times	SPIW: 2 words	Y
				forward+backward masks = 183 ms
Semantic	Subliminal faces with different valence - Unconscious mismatch detection indicates interactions between unconscious processing	masking	semantic: faces	VA = 4.3 (height) × 3.8 (width)	SPIW: 2 faces	Y
	Tu 2013			stim = 16 ms
				mask = 400 ms
Semantic	Unconscious Processing of Facial Emotional Valence Relation Behavioral Evidence of Integration between Subliminally Perceived Stimuli	masking	semantic: faces	VA = 4.3 (height) × 3.8 (width)	SPIW: 2 faces	Y
	Liu 2016			stim = 16 ms
				backward mask = 0, 53, 163 ms
				target = 1000 ms
Semantic	Conscious awareness is required for holistic face processing	CFS	semantic: faces	VA = vertical: 21, horizontal: 16.5	SPIW: 2 faces	N
	Axelrod 2014			stim 1 = 0.3 s
				stim 2 = 0.3 sec
				ISI = 0.1 sec
Semantic	Interobject grouping facilitates visual awareness	bCFS	semantic: objects	VA = 1.68°-2.8° X 2.88°-5.0°	SPIW: 2 objects	Y
	Stein 2015
Semantic	Scene integration without awareness: no conclusive evidence for processing scene congruency during continuous flash suppression	bCFS	semantic: scene	VA = 2.86° × 2.03°	SPIW:	N
	Moors 2016
Semantic	Evidence for Implicit--But Not Unconscious--Processing of Object-Scene Relations	masking	semantic: scene	VA = 5.20° (width) × 7.27° (height)	SPIW:	N
	Biderman 2018			stim = 33 ms
				forward+backward masks = 50 ms
				target = 33, 500 ms
Semantic	Imaging object-scene relations processing in visible and invisible natural scenes	masking	semantic: scene	VA = 6.38° by 4.63°	SPIW:	N
	Faivre 2018			stim = 33 ms
				forward+backward masks = 50 ms
				forward+backward blank = 17 ms
Semantic	Prevailing theories of consciousness are challenged by novel cross-modal associations acquired between subliminal stimuli	masking	semantic: reading	stim = individual threshold	SPIW: 2 words (auditory)	Y
			semantic: multisensory	visual masks: 300 ms	SPIW: 2 words (visual)	Y
	Scott 2018				SPIW: 2 words (cross-modal)	Y
Semantic	Multisensory Integration in Complete Unawareness - Evidence From Audiovisual Congruency Priming	masking	semantic: multisensory	VA = 0.8° × 1.0° (primes), 0.9° × 1.0° (targets)	SPIW: 2 digits (multisensory)	Y
	Faivre 2014			visual stim = 30 ms
				visual back+for masks = 50 ms
				auditory stim = 300 ms
Semantic	Can the meaning of multiple words be integrated unconsciously?	masking	semantic: reading	stim = 50ms	SPIW: 2 words	Y
	Van Gaal 2014			mask = 67ms
				trial = stim * 2 + mask * 1
Temporal	Neural capacity limits during unconscious semantic processing	masking	semantic: reading	stim = 33ms	TIW = 33*2 + 167*1 = 233 ms	Y
	Nakamura 2018			mask = 167ms	TIW = 33*3 + 167*2 = 433 ms	Y
				trial = stim * 5	TIW = 33*4 + 167*3 = 633 ms	N
					TIW (max) = 33*5 + 167*4 = 833 ms	N
Temporal	Can unconscious sequential integration of semantic information occur when the prime Chinese characters are displayed from left to right?	masking	semantic: reading	stim = 32ms	TIW (2) = 32*2 + 32*1 = 96 ms	N
	Tu 2019			mask = 32ms	TIW (3) = 32*3 + 32*2 = 160 ms	N
				trial = 3*stim / 2*stim
Temporal	No language unification without neural feedback: How awareness affects sentence processing	masking	semantic: reading	stim = 33ms	TIW = 33*3 + 67*2 = 233 ms	N
	Mongelli 2019			mask = 67ms
				trial = stim * 3
Temporal	Role of consciousness in temporal integration of semantic information	CFS	semantic: reading	stim = 250ms	TIW = 250*3 = 750 ms	N
	Yang 2017			trial = stim * 3
Temporal	Does Temporal Integration Occur for Unrecognizable Words in Visual Crowding?	crowding	semantic: reading	stim (1) = 500ms	TIW (1) = 500*3 + 50*3 = 1600 ms	N
	Zhou 2016			stim (2) = 250ms	TIW (2) = 250*3 + 50*2 = 850 ms	N
				ISI = 50ms
				trial = stim * 3
Temporal	Subliminal temporal integration of linguistic information	dCFS	syntactic: reading	stim = 333.32ms	TIW (min: last of 1st word, 1st of 2nd word) = (333.32 + 33.34)*2 + 400 = 1133.32 ms	Y
	Hung 2020			mondrian = 33.34ms	TIW (max: 1st of 1st --> to last of 2nd) = 1133.32 + (8*400) = 4333.32 ms	Y
				ISI = 400ms
				trial = 2 words, each repeats 5 times
Temporal	Can the meaning of multiple words be integrated unconsciously?	masking	semantic: reading	stim = 50ms	TIW = 50 + 67 + 50 = 167 ms	N
	Van Gaal 2014			mask = 67ms
				trial = stim * 2 + mask * 1
Temporal	Enhanced discriminability for nonbiological motion violating the two-thirds power law	bCFS	motion	stim = 1 lap of circular motion	TIW = 2770 ms	Y
	Salomon 2016			dur (1) = 2.77 ms (2/3 power law)	[longer RT in response to the 2/3 power law]
				dur (2) = 2.72 ms (inverse)
Temporal	Causal events enter awareness faster than non-causal events	bCFS	motion	stim = 1 "script" of movement	TIW = 1000 ms	Y
	Moors 2017			dur = 1000ms
Temporal	Unconscious integration of sequentially presented subliminal arrow pointing directions	masking	samentic: shapes	stim = 32ms	TIW = 32*2 + 32 = 96 ms	Y
	Tu 2020			mask = 32ms
				trial = stim * 2
Temporal	Differential Effects of Awareness and Task Relevance on Early and Late ERPs in a No-Report Visual Oddball Paradigm	IB	samentic: shapes	stim = 100ms	TIW min = 100*5 + 700*4 = 3300 ms	Y
	Schlossmacher 2020			ISI = 700ms	TIW max = 100*9 + 700*8 = 6500 ms	Y
				sequence: min = stim*5, max=stim*9
				trial = 42 sequences
Temporal	Neural detection of complex sound sequences in the absence of consciousness	DOC	auditory (tone regularity)	stim=100 ms, last one = 150ms	local TIW (min: 2 stim) = 100*2 + 150 + 50*2 = 360 ms	Y
	Tzovara 2015			SOA = 150ms / ISI = 50ms	local TIW (max: trial) = 100*4 + 150 + 50*4 = 750 ms	Y
				trial = stim * 5	global TIW (min: 3 trials) = 750*3 + 1350*2 = 4950 ms	Y
				block = 30 * trial	global TIW (max: 3 trials) = 750*3 + 1650*29 = 70350 ms	Y
				ITI = 1350-1650 ms
Spatial	Subliminal Gestalt grouping: Evidence of perceptual grouping by proximity and similarity in absence of conscious perception	masking	spatial: line	square background = 5.3° x 5.3°	SIW: line length = 5.3°	Y
	Montoro 2014			line length = 5.3°
				local elements (small circles) = 0.40° x 0.40°
Spatial	Can perceptual grouping unfold in the absence of awareness? Comparing grouping during continuous flash suppression and sandwich masking	CFS	spatial (grouping by luminance): line	line (grouping of circles) length = 4.25°	SIW exp 1: CFS grouping Line length = 4.25°	N
	Kimchi 2018	masking	spatial (grouping by luminance): line		SIW exp 3: masking grouping Line length = 4.25°	Y
Spatial	Perceptual load modulates contour integration in conscious and unconscious states	IB	spatial: contour	circular contour radius = 1.13°	SIW: circular contour diameter = 2.26°	Y
	Cheng 2019			S contour radius = 1.13°	SIW: S contour width = 2.26° [height = 4.52°]	N
Spatial	Contour integration, attentional cuing, and conscious awareness: an investigation on the processing of collinear and orthogonal contours	IB	spatial: contour	IB: square Gabor field (visual grid) = 12.79° x 12.79°	SIW: IB contour diameter = 1.13° × 2 = 2.26°	Y
	Li 2015	bCFS		IB: Circular contour radius= 1.13°	SIW: bCFS contour diameter = 1.38° × 2 = 2.76°	Y
				IB: invisible circle radius= 3.75°
				bCFS: circular contour radius= 1.38°
Spatial	No evidence for surface organization in Kanizsa configurations during continuous flash suppression	CFS	spatial: illusory shape	Individual elements in checkerboard = 0.34° x 0.34°.	SIW: 1.4°	N
	Moors 2016			diagonal distance between pacmen = 2°
				target (arrow) = maximal width 4°, maximal height 2°
Spatial	Subconscious processing reveals dissociable contextual modulations of visual size perception	masking	spatial: illusory shape	Ebbinghaus: small circles = 2.6, large circles = °4.8°	SIW Ebbinghaus CFS: 2.6°, 4.8°	Y
	Chen 2018	CFS		Ponzo: illusion = 7.7°, parallel lines = 4°	SIW Ebbinghaus masking: 2.6°, 4.8°	Y
					SIW Ponzo CFS: 7.7°	N
Spatial	Weak experiences sufficient for creating illusory figures that influence perception of actual lines	masking	spatial: illusory shape	Kanitza: triangle edge = 254 pixels; as given by the author (correspondence)	SIW Kanitza: 254*3.9/120 = ~8.25° (subject's head was not fixated during the expeirment)	N
	Del Pin 2017			Ponzo: lower line length = 120 pixels, 3.9°; as given by the author (correspondence)	SIW Ponzo: ~3.9° (subject's head was not fixated during the expeirment)	N
Spatial	Size-contrast illusion induced by unconscious context	CFS	spatial: illusory shape	entire stimulus size (both circles) = 4.5°; as given by the author (correspondence)	SIW : 4.5°; as given by the author (correspondence)	Y
	Nakashima 2018
Spatial	Unconscious priming by illusory figures: The role of the salient region	masking	spatial: illusory shape	square length = 1.5°	SIW square: 1.5°	Y
	Poscoliero 2013
Spatial	Perceptual organization of line configurations: Is visual awareness necessary?	CFS	spatial: shape 2D	square-like prime = 4°×4°	SIW CFS: 4°, 5.65°	N
	Devyatko 2019	masking		diamond-like prime = 45° rotation of square-like prime = 5.65° width	SIW masking: 4°, 5.65°	Y
Spatial	Size-invariant but location-specific object-viewpoint adaptation in the absence of awareness	CFS	spatial: shape 3D	small cube = 1.0°×1.0°	SIW: small = 1.0°	Y
	Cho 2019			medium cube = 1.4°×1.4°	SIW: medium = 1.4°	Y
				largee cube = 1.9°×1.9°	SIW: large = 1.9°	Y
				Medium stimulis at the corner (not around fixation)		N
Spatial	The role of visual awareness in processing of global structure: Evidence from the perceptual organization of hierarchical patterns	masking	spatial: shape 2D	exp.1: diamond edge = 4.71°, square edge = 4.8°	SIW: diamond = 6.66°	N
	Sabary 2020				SIW: square = 4.8°	N
				exp.2: diamond edge = 4.14°, square edge = 4°	SIW: diamond = 5.85°	N
					SIW: square = 4.0°	N
Spatial	Seeing without knowing: neural signatures of perceptual inference in the absence of report.	IB	spatial: illusory shape	Kanizsa figure: total span = 12.6° × 12.7°	SIW Kanitza: 12.6°	Y
	Vandenbroucke 2014			line figure: total span = 12.6° × 12.5°
				control figure: total span = 13.1° × 13.2°
				line control figure: total span = 13.4° × 13.2°
Spatial	Perceptual integration without conscious access	masking	spatial: illusory shape	Kanizsa triangles: total span = 9.4° × 8.5°	SIW Kanitza triangle: 9.4°	masking: N
	Fahrenfort 2017	attrntional blink		Kanizsa squares: total span = 7.4° × 7.4°	SIW Kanitza square: 7.4°	AB: Y
				Kanizsa pentagon: total span = 7.7° × 7.7°	SIW Kanitza pentagon: 7.7°
